# Supplementary material for: Modular Nanotransporters Delivering Biologically Active Molecules to the Surface of Mitochondria
Source: Pharmaceutics. 2023 Nov 27;15(12):2687. doi: 10.3390/pharmaceutics15122687 (PMC10748074; doi:10.3390/pharmaceutics15122687)
Supplement: Supplementary file 1 [file pharmaceutics-15-02687-s001.zip]

Archive with 1 entries (1 files):
- pharmaceutics-2720305-supplementary.pdf
